# Supplementary material for: Faecal Microbiota Characterisation of Potamochoerus porcus Living in a Controlled Environment
Source: Microorganisms. 2023 Jun 9;11(6):1542. doi: 10.3390/microorganisms11061542 (PMC10305278; doi:10.3390/microorganisms11061542)
Supplement: Supplementary file 1 [file microorganisms-11-01542-s001.zip]

Archive with 3 entries (3 files):
- Figure S1.pptx
- Table S2.xlsx
- Table_S1.xlsx
