# Supplementary material for: Faecal Microbiota Characterisation of Potamochoerus porcus Living in a Controlled Environment
Source: Microorganisms. 2023 Jun 9;11(6):1542. doi: 10.3390/microorganisms11061542 (PMC10305278; doi:10.3390/microorganisms11061542)
Supplement: Supplementary file 1 [file microorganisms-11-01542-s001.zip › Table S2.xlsx]

## Sheet: Table S1
Supplementary table S1: Composition of the diet in the different zoos.
	Quantity per animal
Composition	Rome	Verona
Fruit	1 Kg /day	3,5 Kg /day
Vegetables	3,5 Kg /day	1,5-2 Kg /day
Fresh grass (From April to October)	Ad libitum	Ad libitum
Alfaalfa (From November to March)	Ad libitum	-
Hay (From November to March)	-	Ad libitum
Pig formula (From October to March)	200g /day	-
Dog formula	-	200 g/day
Eggs	4/week	-
Tubers	300 g/day	-
Day-old chick	-	4/week

## Sheet: Table S2
Table S2: Different phyla observed in the faecal samples of RRH in the Rome and Verona parks.
			RRHd	RRHe	RRHb	RRHa	RRHc
Phylum	Rome	Verona	Roma	Roma	Verona	Verona	Verona
Bacteroidota	51.3025	29.2065	0.532918	0.493131	0.295166	0.292258	0.288772
Firmicutes	40.7652	55.1491	0.396678	0.418625	0.540927	0.54474	0.568808
Spirochaetota	3.33376	11.6796	0.0313342	0.0353411	0.0838674	0.149753	0.116768		Site	baseMean	log2FoldChange	lfcSE	padj	Phylum
Thermoplasmatota	3.11898	2.08464	0.0250426	0.0373371	0.0516023	0.00482736	0.00610969		Rome	145.814	-2.94671	0.844524	0.00678273	Proteobacteria
Proteobacteria	0.400423	0.0577268	0.00363066	0.0043778	0.000640908	0.000842156	0.000248741
Fibrobacterota	0.34085	0.0923135	0.00356301	0.003254	0.00104376	0	0.00172564
Desulfobacterota	0.265487	0.212619	0.00249185	0.00281789	0.00468779	0.000571463	0.00111933
Verrucomicrobiota	0.218984	0.817207	0.00157855	0.00280112	0.0161143	0.00255654	0.00584541
Actinobacteriota	0.148839	0.497673	0.00163493	0.00134185	0.00331441	0.00314305	0.00847273
Synergistota	0.0471187	0.0919946	0.000372087	0.000570288	0.000677532	0.000947425	0.00113488
Euryarchaeota	0.0264411	0.0419445	0.000394637	0.000134185	0.000933895	6.0154e-05	0.000264287
Planctomycetota	0.0263852	0.0379351	0.000259333	0.000268371	0.000695843	0.000255654	0.000186556
Elusimicrobiota	0.00507391	0.00394541	0.000101478	0	7.32467e-05	4.51155e-05	0
Patescibacteria	0	0.0266828	0	0	0.000256363	0	0.00054412
