# Supplementary material for: Faecal Microbiota Characterisation of Potamochoerus porcus Living in a Controlled Environment
Source: Microorganisms. 2023 Jun 9;11(6):1542. doi: 10.3390/microorganisms11061542 (PMC10305278; doi:10.3390/microorganisms11061542)
Supplement: Supplementary file 1 [file microorganisms-11-01542-s001.zip › Table_S1.xlsx]

## Sheet: Foglio1
Table S1: Composition of the diet in the different zoos.
	Quantity
	Rome	Verona
Composition
Fruit and vegetables	4,5 Kg /day	5/6 kg /day
Fresh grass (From April to November)	Ad libitum	Ad libitum
alfaalfa	Ad libitum	-
Pig formula (From October to March)	200g /day	-
Dog formula	-	200 g/day
Eggs	300g/week	-
Tubers	300 g/day
flea (from December to February)		4/week
